# Supplementary material for: Characterization of the Potential Long-Term Impact from Sedimentary PFAS at a Historically Contaminated Textile Waste Site
Source: ACS ES T Water. 2025 Dec 29;6(1):521–8. doi: 10.1021/acsestwater.5c01210 (PMC12797218; doi:10.1021/acsestwater.5c01210)
Supplement: Supplementary file 2 [file ew5c01210_si_002.xlsx]

## Sheet: Contents
Table of Contents	Notes
Table S1. Sampling Rates for DGT Passive Sampling.	Sampling rates are calculated via 3 diffusion models and corrected for temperature, as described in Snook et al. 2025
Table S2. Target Compound List for LC-MS/MS Analysis.
Table S3. Method Detection Limits for Various Sample Types.
Table S4. Internal Standard Recoveries for DGT Passive Samplers.
Table S5. Sensitivity Analysis Results.	Reported is percent change in the model output (travel distance or flux) based on a positive or negative 30% change in an individual input. Colors intensity shows the magnitude of change, either positive (green) or negative (red).
Table S6. Sediment Core PFAS Concentrations, Core Description, and Organic Carbon Content.	Maximum detections at RP1 were all in 2-3 cm section other than PFBA (1-2cm), whereas RP2 had maximum detections in various sections (Figure S1).
Table S7. Kd Values Calculated in Laboratory Batch Experiment and Field Sampling.	Kd values were calculated via 1) laboratory batch experiment, 2) estimated if detected in sediment in batch experiment, with water concentration replaced by MDL, and 3) field samples with sediment top layer and water concentration.

## Sheet: S1. Sampling Rates
Sampling Rates (mL/Day) for each site	RP1 (17 C Avg.)	RP2 (14 C Avg.)
PFBA	67.6279	61.7256
PFPeA	61.2143	55.8718
PFHxA	56.3688	51.4492
PFHpA	52.5425	47.9568
PFOA	49.4225	45.1091
PFNA	46.8154	42.7296
PFDA	44.5949	40.7028
PFUdA	42.6739	38.9495
PFDoA	40.9899	37.4125
PFTrDA	39.4994	36.0521
PFTeDA	38.1671	34.8361
PFBS	57.9365	52.88
PFHxS	50.4481	46.0451
PFHxS_branched	50.4481	46.0451
PFHpS	47.6766	43.5156
PFOS	45.331	41.3747
PFOS_branched	45.331	41.3747
FHxSA	50.2019	45.8205
FOSA	45.1335	41.1944
HFPODA	54.9535	50.1574
42FTS	54.6487	49.8792
62FTS	48.2722	44.0592
82FTS	43.7586	39.9396
PFPrS	63.2597	57.7387
N-MeFOSAA	41.7081	38.068
PFECHS	47.3321	43.2011
PFPrA	76.6817	69.9893
PFPeS	53.7921	49.0974
PFNS	42.8896	39.1464
PFDS	41.5518	37.9253
FPeSA	53.4878	48.8196
FPHpSA	47.4464	43.3055
5:3FTCA	52.8603	48.2469
PF4OPeA	65.524	59.8054
PF5OHxA	59.6513	54.4452
PFEESA	56.61	51.6693
FBSA	57.5485	52.5259

## Sheet: S2. Target Compound List
Acronym	Precursor Mass (Da)	Fragment Mass (Da)	DP (V)	CE(V)	IS
PFPrA	163.08	118.992	-25	-12	13C4_PFBA
PFBA	212.98	168.989	-25	-12	13C4_PFBA
PFPeA	262.98	218.986	-20	-12	13C5_PFPeA
PFHxA	312.97	268.982	-25	-12	13C5_PFHxA
PFHpA	362.97	318.979	-25	-12	13C4_PFHpA
PFOA	412.97	368.976	-25	-14	13C8_PFOA
PFNA	462.96	418.973	-25	-14	13C9_PFNA
PFDA	512.96	468.97	-25	-16	13C6_PFDA
PFUdA	562.96	518.967	-25	-18	13C7_PFUdA
PFDoA	612.95	568.963	-25	-18	13C2_PFDoA
PFTrDA	662.95	618.962	-30	-19	13C2_PFDoA
PFTeDA	712.95	668.958	-30	-22	13C2_PFTeDA
7:3 FTCA	440.96	336.989	-70	-14	13C4_PFHpA
PFPrS	248.95	79.9572	-55	-58	13C3_PFBS
PFBS	298.94	79.9572	-55	-58	13C3_PFBS
PFPeS	348.94	79.9572	-60	-66	13C3_PFBS
PFHxS	398.94	79.9572	-60	-74	13C3_PFHxS
PFHpS	448.93	79.9572	-65	-88	13C3_PFHxS
PFOS	498.93	79.9573	-65	-108	13C8_PFOS
PFNS	548.93	79.9571	-50	-120	13C8_PFOS
PFDS	598.92	79.9569	-45	-120	13C8_PFOS
MeFBSA	311.97	218.986	-40	-25	13C3_PFBS
FBSA	297.96	77.9653	-40	-50	13C3_PFBS
FPeSA	347.96	77.9653	-60	-35	13C8_FOSA
FHxSA	397.95	77.9654	-10	-70	13C3_PFHxS
FOSA	497.94	77.9654	-60	-85	13C8_FOSA
N-MeFOSAA	569.97	418.973	-75	-28	d3-MeFOSAA
N-EtFOSAA	583.98	418.973	-50	-36	d5-EtFOSAA
MeFOSA	511.96	168.989	-95	-36	d-MeFOSA
EtFOSA	525.98	168.989	-90	-36	d-EtFOSA
HFPO-DA	329.05	284.978	-48	-6	13C3_HFPO-DA
DONA	376.97	250.975	-55	-16	13C4_PFHpA
9ClPF3ONS	530.89	350.945	-120	-30	13C8_PFOS
11ClPF3OUdS	630.89	450.938	-160	-40	13C8_PFOS
PFECHS	460.93	98.9557	-10	-70	13C3_PFHxS
4:2 FTS	326.97	306.968	-50	-28	13C2 4:2 FTS
6:2 FTS	426.97	406.962	-50	-32	13C2 6:2 FTS
8:2 FTS	526.96	506.956	-50	-40	13C2 8:2 FTS
13C3_PFBA	215.99	171.999	-25	-12
13C4_PFBA	216.99	171.999	-25	-12
13C5_PFPeA	267.99	223	-20	-12
13C5_PFHxA	317.99	272.996	-25	-12
13C4_PFHpA	366.98	321.99	-25	-12
13C2_PFOA	414.97	369.98	-25	-14
13C8_PFOA	420.99	376	-25	-14
13C9_PFNA	471.99	427.001	-25	-14
13C6_PFDA	518.98	473.987	-25	-16
13C7_PFUdA	569.98	524.986	-25	-18
13C2_PFDoA	614.96	569.967	-25	-18
13C2_PFTeDA	714.96	669.963	-55	-25
13C3_PFBS	301.95	79.9574	-55	-58
13C3_PFHxS	401.95	79.9572	-60	-50
13C4_PFOS	502.94	79.9574	-65	-108
13C8_PFOS	506.96	79.9572	-65	-108
13C8_FOSA	505.97	77.9654	-60	-85
d3-MeFOSAA	572.98	418.974	-75	-28
d5-EtFOSAA	589.01	418.973	-75	-37
d-MeFOSA	514.98	168.99	-90	-36
d-EtFOSA	531.01	168.988	-90	-34
13C3_HFPO-DA	331.98	286.984	-40	-10
13C2 4:2 FTS	328.98	80.9649	-50	-40
13C2 6:2 FTS	428.97	80.9651	-55	-60
13C2 8:2 FTS	528.97	80.9648	-55	-60

## Sheet: S3. Detection Limits
	MDL (Laboratory Water Extract, n=3)	MDL (DGT, n=3)	MDL (Sediment, n=2)	Highlight = no blank detections, replaced with Instrument Detection Limit
Compound Name	(ng/sample)	(ng/sample)	(ng/sample)
PFPrA_TOF MS	0.102484	0.102484	0.0079642
PFBA	1.79253	0.224527	0.00823391
PFPeA	0.873855	0.218168	0.00614613
PFHxA	1.08816	0.306878	0.0942284
PFHpA	3.50715	0.519668	0.0362034
PFOA	4.14694	0.754914	0.00336551
PFNA	3.28471	1.52945	0.00232863
PFDA	3.85755	1.96359	0.00221248
PFUdA	4.05764	0.568196	0.00235344
PFDoA	0.00174471	0.00174471	0.00174471
PFTrDA	10.5107	0.00116251	0.00116251
PFTeDA	0.00275117	0.00275117	0.00275117
PFBS	0.00456921	0.108378	0.00456921
PFPeS	0.00268001	0.00268001	0.0194075
L-PFHxS	0.577308	0.361968	0.00247325
Br-PFHxS	0.00305628	0.0601631	0.00305628
PFHpS	0.00335153	0.397931	0.182037
L-PFOS	0.0053539	0.315586	0.0197613
Br-PFOS	0.00256868	0.118405	0.00256868
PFNS	0.00519384	0.00519384	0.00519384
PFDS	0.0044069	0.0044069	0.0044069
FBSA	0.00255703	0.0374392	0.00255703
FPeSA	0.00097154	0.00097154	0.00097154
FHxSA	0.0028781	0.0700148	0.0028781
FHpSA	0.00157908	0.00157908	0.00157908
FOSA	0.882778	0.156014	0.0027641
4:2 FTS	0.00213436	0.00213436	0.00213436
6:2 FTS	0.00155311	0.0553323	0.00155311
8:2 FTS	0.000679029	0.118161	0.000679029
10:2 FTS	0.000515772	0.000515772	0.000515772

## Sheet: S4. Internal Std Recovery
% IS Recovery	PFBA	PFPeA	PFHxA	PFHpA	PFOA	PFNA	PFDA	PFUdA	PFDoA	PFTrDA	PFTeDA	PFBS	PFPeS	L-PFHxS	Br-PFHxS	PFHpS	L-PFOS	Br-PFOS	PFNS	PFDS	FBSA	FPeSA	FHxSA	FHpSA	FOSA	4:2 FTS	6:2 FTS	8:2 FTS	10:2 FTS
RP1_DG_FB1	120.694	123.759	84.6851	89.4618	116.385	115.277	117.73	100.643	58.2362	58.2362	25.7027	100.354	100.354	112.645	112.645	112.645	109.405	109.405	109.405	109.405	71.7372	71.7372	71.7372	71.7372	71.7372	102.726	126.519	151.066	151.066
RP1_DG_FB2	108.148	110.29	148.988	117.316	106.308	110.842	139.857	148.458	124.481	124.481	51.2917	145.913	145.913	140.215	140.215	140.215	96.3181	96.3181	96.3181	96.3181	104.829	104.829	104.829	104.829	104.829	164.932	104.877	92.035	92.035
RP2_DG_FB1	93.9863	95.8503	72.3315	86.8015	96.7458	101.456	110.082	93.2505	55.4615	55.4615	26.636	95.1288	95.1288	107.242	107.242	107.242	105.779	105.779	105.779	105.779	64.7925	64.7925	64.7925	64.7925	64.7925	102.773	122.576	141.784	141.784
RP2 DG_Bot1	96.1947	135.153	72.4162	84.5679	104.764	102.672	101.493	70.954	51.516	51.516	20.8381	84.9508	84.9508	93.8378	93.8378	93.8378	90.3155	90.3155	90.3155	90.3155	44.9623	44.9623	44.9623	44.9623	44.9623	100.5	113.572	113.781	113.781
RP2 DG_Mid1	117.339	192.589	80.8998	101.565	114.062	114.1	120.792	84.0275	48.5446	48.5446	18.6191	113.354	113.354	122.803	122.803	122.803	118.278	118.278	118.278	118.278	57.9301	57.9301	57.9301	57.9301	57.9301	165.359	172.482	166.453	166.453
RP1 DG_Bot1	111.54	205.177	92.3001	106.818	118.884	122.779	137.54	98.041	59.7473	59.7473	35.2647	97.0872	97.0872	109.324	109.324	109.324	103.36	103.36	103.36	103.36	55.0316	55.0316	55.0316	55.0316	55.0316	154.657	157.886	135.975	135.975
RP1 DG_Bot2	121.728	220.439	89.7201	105.162	119.205	123.288	125.322	105.956	64.0966	64.0966	38.1514	126.264	126.264	136.73	136.73	136.73	127.235	127.235	127.235	127.235	69.5163	69.5163	69.5163	69.5163	69.5163	189.27	172.948	166.249	166.249
RP1 DG_Mid2	135.407	255.16	89.9601	107.717	128.044	114.548	137.113	100.463	62.346	62.346	44.7154	94.81	94.81	108.135	108.135	108.135	99.9141	99.9141	99.9141	99.9141	49.5445	49.5445	49.5445	49.5445	49.5445	151.73	152.984	130.865	130.865
RP1 DG_Top2	124.983	226.629	82.9581	97.7448	114.733	118.79	113.779	98.2869	50.6647	50.6647	36.1369	103.851	103.851	127.251	127.251	127.251	116.456	116.456	116.456	116.456	70.9949	70.9949	70.9949	70.9949	70.9949	188.789	198.208	163.136	163.136
Sediment Cores
SED_PB1	96.0096	100.483	69.7241	77.9592	93.8511	99.2004	98.3556	84.5672	63.8993	63.8993	25.5472	86.4316	86.4316	96.0452	96.0452	96.0452	98.356	98.356	98.356	98.356	85.1721	85.1721	85.1721	85.1721	85.1721	102.519	117.913	147.942	147.942
SED_PB2	93.2246	114.278	78.9062	94.319	110.074	108.957	108.267	115.248	88.5928	88.5928	37.3246	90.7622	90.7622	108.507	108.507	108.507	102.807	102.807	102.807	102.807	92.9466	92.9466	92.9466	92.9466	92.9466	111.543	128.97	133.907	133.907
RP2 S_14.5-17.5	144.451	150.38	102.958	124.988	144.442	150.855	146.759	165.722	112.755	112.755	44.308	120.972	120.972	133.293	133.293	133.293	130.591	130.591	130.591	130.591	99.5243	99.5243	99.5243	99.5243	99.5243	130.318	161.292	165.317	165.317
RP2 S_12.5-14.5	107.928	117.946	82.9013	90.1557	108.657	109.681	115.394	108.664	73.7247	73.7247	29.0105	98.4955	98.4955	104.8	104.8	104.8	108.448	108.448	108.448	108.448	83.3436	83.3436	83.3436	83.3436	83.3436	98.5349	119.421	133.192	133.192
RP2 S_10.5-12.5	145.8	175.404	113.811	133.723	153.832	149.927	152.276	150.458	100.588	100.588	37.1556	129.854	129.854	142.853	142.853	142.853	143.354	143.354	143.354	143.354	113.858	113.858	113.858	113.858	113.858	139.17	164.451	180.529	180.529
RP2 S_8.5-10.5	169.841	193.232	126.953	141.814	170.805	161.38	174.404	173.977	109.932	109.932	48.6939	173.049	173.049	185.594	185.594	185.594	175.819	175.819	175.819	175.819	129.661	129.661	129.661	129.661	129.661	171.287	212.57	226.805	226.805
RP2 S_6-8.5	173.509	184.864	122.847	155.482	187.345	181.72	184.234	189.821	124.867	124.867	56.317	153.792	153.792	168.344	168.344	168.344	164.081	164.081	164.081	164.081	136.335	136.335	136.335	136.335	136.335	157.755	194.001	207.228	207.228
RP2 S_5-6	179.877	165.351	124.244	131.949	169.33	146.244	155.965	158.958	110.484	110.484	52.3729	151.412	151.412	168.856	168.856	168.856	162.401	162.401	162.401	162.401	123.254	123.254	123.254	123.254	123.254	163.949	187.648	196.957	196.957
RP2 S_4-5	152.375	156.744	129.542	145.348	172.646	173.273	171.25	166.984	107.662	107.662	58.8848	135.011	135.011	143.022	143.022	143.022	144.841	144.841	144.841	144.841	100.726	100.726	100.726	100.726	100.726	154.964	189.835	190.469	190.469
RP2 S_3-4	132.82	152.639	102.13	113.806	124.507	128.82	133.97	128.139	111.995	111.995	114.957	141.559	141.559	150.971	150.971	150.971	146.933	146.933	146.933	146.933	102.757	102.757	102.757	102.757	102.757	210.857	261.521	209.735	209.735
RP2 S_2-3	101.963	122.733	86.5108	96.5418	105.247	107.91	111.63	105.155	89.861	89.861	116.052	103.884	103.884	108.842	108.842	108.842	106.26	106.26	106.26	106.26	73.8904	73.8904	73.8904	73.8904	73.8904	156.011	184.47	163.53	163.53
RP2 S_1-2	144.812	181.921	115.431	130.521	139.172	130.222	135.371	124.222	115.193	115.193	144.779	125.885	125.885	134.678	134.678	134.678	126.458	126.458	126.458	126.458	83.0555	83.0555	83.0555	83.0555	83.0555	225.296	245.475	206.785	206.785
RP2 S_0-1	147.409	157.269	113.175	130.183	146.625	145.013	151.863	149.979	128.394	128.394	153.611	141.954	141.954	155.488	155.488	155.488	151.536	151.536	151.536	151.536	95.8586	95.8586	95.8586	95.8586	95.8586	247.404	260.723	210.49	210.49
RP1 S_5-6	139.446	152.545	111.413	125.556	156.376	145.683	148.841	143.706	111.848	111.848	34.3873	131.569	131.569	142.008	142.008	142.008	145.595	145.595	145.595	145.595	101.809	101.809	101.809	101.809	101.809	123.535	172.683	167.54	167.54
RP1 S_4-5	152.995	160.253	138.31	153.264	176.346	182.773	190.095	175.194	127.261	127.261	51.1217	136.153	136.153	161.57	161.57	161.57	165.828	165.828	165.828	165.828	112.553	112.553	112.553	112.553	112.553	112.218	208.24	180.179	180.179
RP1 S_3-4	128.104	146.747	99.5738	114.609	130.941	135.19	120.182	118.572	92.1399	92.1399	48.8016	142.539	142.539	164.511	164.511	164.511	165.57	165.57	165.57	165.57	103.649	103.649	103.649	103.649	103.649	174.645	231.12	180.447	180.447
RP1 S_2-3	149.325	190.375	125.696	125.666	146.164	141.714	134.746	116.254	75.694	75.694	116.688	120.074	120.074	130.339	130.339	130.339	117.304	117.304	117.304	117.304	56.373	56.373	56.373	56.373	56.373	246.051	240.076	164.925	164.925
RP1 S_1-2	108.838	134.144	94.5437	102.092	119.02	121.642	123.629	107.356	70.8169	70.8169	82.0367	134.268	134.268	150.199	150.199	150.199	137.343	137.343	137.343	137.343	75.1607	75.1607	75.1607	75.1607	75.1607	228.338	266.583	190.869	190.869
RP1 S_0-1	160.796	204.84	141.045	159.438	181.599	180.059	180.175	164.931	102.425	102.425	133.632	124.076	124.076	137.043	137.043	137.043	130.166	130.166	130.166	130.166	63.4013	63.4013	63.4013	63.4013	63.4013	217.33	246.046	164.474	164.474

## Sheet: Table S5. Sensitivity Analysis
	x(1/2) % change when modified +30%							x(1/2) % change when modified -30%							Flux % change when modified +30%							Flux % change when modified -30%
Input Modified	Kd	Dh	rsc	Cw	Cs	Porosity		Kd	Dh	rsc	Cw	Cs	Porosity		Kd	Dh	rsc	Cw	Cs	Porosity		Kd	Dh	rsc	Cw	Cs	Porosity
PFBA	-12.0985	14.0175	-12.0985	0	0	0		19.0322	-16.334	19.0322	0	0	0		-16.1378	14.0175	-15.9874	-4.51113	34.5111	-73.9053		24.6766	-16.334	24.2984	4.51113	-34.5111	73.9053
PFPeA	-12.1344	14.0175	-12.1344	0	0	0		19.1217	-16.334	19.1217	0	0	0		-17.1704	14.0175	-17.0438	-5.67666	35.6767	-77.5435		26.0961	-16.334	25.7774	5.67666	-35.6767	77.5435
PFHxA	-12.2106	14.0175	-12.2106	0	0	0		19.3121	-16.334	19.3121	0	0	0		-21.562	14.0175	-21.4869	-10.6544	40.6544	-92.8579		32.1089	-16.334	31.9193	10.6544	-40.6544	92.8579
PFHpA	-12.1308	14.0175	-12.1308	0	0	0		19.1126	-16.334	19.1126	0	0	0		-18.5776	14.0175	-18.4421	-7.30022	37.3002	-82.4238		28.009	-16.334	27.668	7.30022	-37.3002	82.4238
PFOA	-12.1763	14.0175	-12.1763	0	0	0		19.2261	-16.334	19.2261	0	0	0		-19.3133	14.0175	-19.2138	-8.10746	38.1075	-85.0305		29.031	-16.334	28.7799	8.10746	-38.1075	85.0305
PFNA	-12.2116	14.0175	-12.2116	0	0	0		19.3146	-16.334	19.3146	0	0	0		-17.7335	14.0175	-17.6672	-6.26561	36.2656	-79.5985		26.8966	-16.334	26.7294	6.26561	-36.2656	79.5985
PFDA	-12.2672	14.0175	-12.2672	0	0	0		19.4545	-16.334	19.4545	0	0	0		-18.0183	14.0175	-17.9965	-6.54792	36.5479	-80.6535		27.3105	-16.334	27.2554	6.54792	-36.5479	80.6535
PFUdA	-12.2866	14.0175	-12.2866	0	0	0		19.5036	-16.334	19.5036	0	0	0		-16.1456	14.0175	-16.1398	-4.39631	34.3963	-74.2054		24.768	-16.334	24.7534	4.39631	-34.3963	74.2054
PFDoA	-12.293	14.0175	-12.293	0	0	0		19.5198	-16.334	19.5198	0	0	0		-14.1043	14.0175	-14.1035	-2.06447	32.0645	-67.1612		21.9891	-16.334	21.987	2.06447	-32.0645	67.1612
PFTrDA	-12.2934	14.0175	-12.2934	0	0	0		19.5208	-16.334	19.5208	0	0	0		-12.7414	14.0175	-12.7409	-0.510252	30.5103	-62.4529		20.132	-16.334	20.1307	0.510252	-30.5103	62.4529
PFTeDA	-12.294	14.0175	-12.294	0	0	0		19.5225	-16.334	19.5225	0	0	0		-12.3266	14.0175	-12.3265	-0.0369641	30.037	-61.0206		19.5669	-16.334	19.5666	0.0369641	-30.037	61.0206
L-PFHxS	-11.8858	14.0175	-11.8858	0	0	0		18.5094	-16.334	18.5094	0	0	0		-15.4969	14.0175	-15.1846	-3.90016	33.9002	-71.3316		23.7262	-16.334	22.9462	3.90016	-33.9002	71.3316
PFHpS	-12.0771	14.0175	-12.0771	0	0	0		18.9791	-16.334	18.9791	0	0	0		NA	NA	NA	NA	NA	NA		NA	NA	NA	NA	NA	NA
L-PFOS	-12.2241	14.0175	-12.2241	0	0	0		19.3461	-16.334	19.3461	0	0	0		-15.9291	14.0175	-15.8761	-4.18961	34.1896	-73.3672		24.4453	-16.334	24.3116	4.18961	-34.1896	73.3672
Br-PFOS	-12.1146	14.0175	-12.1146	0	0	0		19.0724	-16.334	19.0724	0	0	0		-16.4644	14.0175	-16.3251	-4.87711	34.8771	-75.0639		25.1274	-16.334	24.7769	4.87711	-34.8771	75.0639
FPeSA	-10.1041	14.0175	-10.1041	0	0	0		14.5143	-16.334	14.5143	0	0	0		-11.8545	14.0175	-10.1882	-0.118204	30.1182	-53.9651		18.5636	-16.334	14.6215	0.118204	-30.1182	53.9651
FOSA	-12.2933	14.0175	-12.2933	0	0	0		19.5207	-16.334	19.5207	0	0	0		-27.1036	14.0175	-27.1027	-16.8865	46.8865	-112.076		39.7041	-16.334	39.7019	16.8865	-46.8865	112.076
6:2 FTS	-12.2174	14.0175	-12.2174	0	0	0		19.3291	-16.334	19.3291	0	0	0		-12.8443	14.0175	-12.7922	-0.659867	30.6599	-62.675		20.242	-16.334	20.1106	0.659867	-30.6599	62.675
8:2 FTS	-12.2732	14.0175	-12.2732	0	0	0		19.4698	-16.334	19.4698	0	0	0		-13.3496	14.0175	-13.3352	-1.21309	31.2131	-64.5203		20.9526	-16.334	20.9161	1.21309	-31.2131	64.5203
10:2 FTS	-12.2922	14.0175	-12.2922	0	0	0		19.5177	-16.334	19.5177	0	0	0		-12.9598	14.0175	-12.9584	-0.759756	30.7598	-63.2052		20.4291	-16.334	20.4256	0.759756	-30.7598	63.2052

## Sheet: S6. Sediment Cores
RP1 Sediment Core (cm)	Description	PFBA (ng/g)	PFPeA (ng/g)	PFHxA (ng/g)	PFHpA (ng/g)	PFOA (ng/g)	PFNA (ng/g)	PFDA (ng/g)	PFUdA (ng/g)	PFDoA (ng/g)	PFTrDA (ng/g)	PFTeDA (ng/g)	PFBS (ng/g)	PFPeS (ng/g)	L-PFHxS (ng/g)	Br-PFHxS (ng/g)	PFHpS (ng/g)	L-PFOS (ng/g)	Br-PFOS (ng/g)	PFDS (ng/g)	MeFBSA (ng/g)	FPeSA (ng/g)	FHxSA (ng/g)	FHpSA (ng/g)	FOSA (ng/g)	6:2 FTS (ng/g)	8:2 FTS (ng/g)	10:2 FTS (ng/g)	Organic Carbon (%)
RP1_II_S_5-6	inorganic sand and fine sediment	0.0364088	0.0578299	0.0962759	0.114516	0.299397	0.211672	0.640874	3.46408	3.77853	4.71062	1.74422	<MDL	<MDL		<MDL	<MDL	0.384397	0.0518539	<MDL	<MDL	<MDL	<MDL	0.00829642	1.19865	0.0222499	0.109821	0.915967	Not Measured
RP1_II_S_4-5	inorganic sand and fine sediment	0.0506059	0.0733791	0.142497	0.14604	0.41876	0.290826	0.873921	3.98453	5.0439	8.45378	2.90528	<MDL	<MDL	0.0149853	<MDL	<MDL	0.499392	0.0671659	<MDL	<MDL	<MDL	<MDL	0.0139728	1.6067	0.0410506	0.164097	0.850669	1.45
RP1_II_S_3-4	coarse sediment	0.246486	0.514371	0.849776	0.911611	2.87052	1.97802	8.23374	34.5553	42.503	61.068	23.0944	<MDL	<MDL	0.0668218	0.0230223	<MDL	4.67219	0.576772	0.143629	0.573778	0.0300206	0.124393	0.0894894	14.0155	0.228189	1.13103	6.62849	7.4
RP1_II_S_2-3	coarse and fine sediment	0.305098	0.77849	1.02639	1.16079	3.57038	2.58036	9.6329	38.7768	49.6289	73.6424	31.01	<MDL	<MDL	0.0813471	<MDL	<MDL	6.81787	0.944119	0.23565	0.560165	0.0510453	0.170856	0.120392	15.8454	0.279959	1.21131	4.29872	Not Measured
RP1_II_S_1-2	fine sediment	0.341847	0.506683	0.982121	0.938893	3.10693	2.34902	6.77488	32.4711	34.6436	56.5993	22.5782	<MDL	<MDL	0.0672637	<MDL	<MDL	4.75539	0.635072	0.2447	0.530486	0.0400451	0.11055	0.0923103	11.5568	0.276765	1.20427	4.85934	5.11
RP1_II_S_0-1	fine sediment	0.265113	0.507797	0.865701	0.887733	2.68654	2.22178	7.46907	27.7232	36.8693	54.4278	18.4496	<MDL	<MDL	0.0802581	0.0126287	<MDL	4.50925	0.494512	0.194277	0.446482	0.0264635	0.134323	0.0961205	11.0459	0.254935	1.23055	6.11994	Not Measured
RP2 Sediment Core (cm)
RP2_S_14.5-17.5	inorganic sand	<MDL	<MDL	0.0135438	<MDL	0.0316971	0.0108941	0.0439526	0.121489	0.345971	0.530698	0.163251	<MDL	<MDL	<MDL	<MDL	<MDL	<MDL	<MDL	<MDL	<MDL	<MDL	<MDL	<MDL	0.0190353	<MDL	<MDL	<MDL	Not Measured
RP2_S_12.5-14.5	inorganic sand	0.114446	<MDL	0.0335089	<MDL	0.0819745	0.0362808	0.171568	0.689598	1.59052	2.59685	0.797337	<MDL	<MDL	<MDL	<MDL	<MDL	<MDL	<MDL	<MDL	<MDL	<MDL	<MDL	<MDL	0.0552409	<MDL	<MDL	<MDL	Not Measured
RP2_S_10.5-12.5	inorganic sand	0.0728721	<MDL	0.021278	<MDL	0.0397267	0.0156979	0.0455052	0.111236	0.24013	0.399637	0.0960372	<MDL	<MDL	0.0273884	<MDL	0.022665	<MDL	<MDL	<MDL	<MDL	<MDL	<MDL	<MDL	<MDL	<MDL	<MDL	<MDL	Not Measured
RP2_S_8.5-10.5	inorganic sand	<MDL	<MDL	0.00848755	<MDL	0.0224973	0.0100379	0.0304555	0.0896343	0.20386	0.431968	0.145953	<MDL	<MDL	<MDL	<MDL	<MDL	<MDL	<MDL	<MDL	<MDL	<MDL	<MDL	<MDL	0.0117454	<MDL	<MDL	<MDL	Not Measured
RP2_S_6-8.5	inorganic sand	0.0475344	<MDL	0.0140128	<MDL	0.0333642	0.00970318	0.0398564	0.11378	0.23349	0.469495	0.192313	<MDL	<MDL	0.0560392	<MDL	<MDL	<MDL	<MDL	<MDL	<MDL	<MDL	<MDL	<MDL	<MDL	<MDL	<MDL	<MDL	Not Measured
RP2_S_5-6	inorganic sand	<MDL	0.0201838	0.0177725	<MDL	0.0455582	0.0211956	0.120182	0.348376	0.4926	0.912641	0.340388	<MDL	<MDL	<MDL	<MDL	<MDL	<MDL	<MDL	<MDL	<MDL	<MDL	<MDL	<MDL	0.0219862	<MDL	<MDL	<MDL	Not Measured
RP2_S_4-5	inorganic sand and fine sediment	0.0222132	0.0256434	0.0208806	<MDL	0.0637355	0.0280765	0.172164	0.479211	0.642934	0.81679	0.299928	<MDL	<MDL	<MDL	<MDL	<MDL	<MDL	<MDL	<MDL	<MDL	<MDL	<MDL	<MDL	0.0194309	<MDL	<MDL	<MDL	0.93
RP2_S_3-4	coarse sediment	0.0729309	0.14974	0.144074	<MDL	0.378921	0.170959	1.48909	3.19269	3.7802	6.37535	1.54765	0.165284	0.0265279	0.0371545	<MDL	0.0649117	0.645221	0.0394291	0.0907053	<MDL	<MDL	<MDL	<MDL	0.0692327	<MDL	0.0312571	0.0863999	3.14
RP2_S_2-3	coarse and fine sediment	0.0631218	0.214254	0.186276	0.116823	0.604172	0.230907	2.48498	6.16212	6.33083	10.2173	2.21132	0.295461	<MDL	<MDL	<MDL	<MDL	1.15202	0.119822	<MDL	<MDL	<MDL	<MDL	<MDL	0.102298	<MDL	0.0302804	0.149627	5.36
RP2_S_1-2	fine sediment	0.0717311	0.236032	0.205859	<MDL	0.588519	0.251667	2.32373	6.76335	5.80587	9.1241	2.34002	1.00821	<MDL	<MDL	<MDL	<MDL	1.1493	0.150086	0.180766	<MDL	<MDL	<MDL	<MDL	0.128832	<MDL	0.0296849	0.175816	10.21
RP2_S_0-1	fine sediment	0.0820427	0.221468	0.226387	<MDL	0.522306	0.230053	2.0828	5.3142	5.38524	9.77598	1.9801	0.571003	<MDL	<MDL	<MDL	<MDL	1.20135	0.0869723	0.159279	<MDL	<MDL	<MDL	<MDL	0.166851	<MDL	<MDL	0.164946	Not Measured

## Sheet: S7. Kd Values
Log(Kd) (L/kg) in Laboratory Batch Experiments and Field	RP1 (Lab)	RP1 (Lab Estimate)	RP1 (Field)
PFBA	1.5943		2.00213
PFPeA	1.6838		2.00521
PFHxA	1.96777		2.07027
PFHpA	1.67381		1.90541
PFOA	1.81716		2.0112
PFNA	1.97286		2.25628
PFDA	2.46001		2.72606
PFUdA	3.01131		3.42346
PFDoA	3.80971		4.51947
PFTrDA	<MDL	3.99114	5.28634
PFTeDA	4.69911		<MDL
L-PFHxS	1.2671		1.73655
PFHpS	1.54847		<MDL
L-PFOS	2.04476		2.47701
Br-PFOS	1.63232		2.01039
FPeSA	0.46693		2.45701
FHxSA	<MDL		2.5016
FOSA	<MDL	3.95812	<MDL
6:2 FTS	2.00467		3.19251
8:2 FTS	2.57032		3.49988
10:2 FTS	3.5861		4.71198
